# Supplementary material for: Nano-scale architecture of blood-brain barrier tight-junctions
Source: eLife. 2021 Dec 24;10:e63253. doi: 10.7554/eLife.63253 (PMC8747500; doi:10.7554/eLife.63253)
Supplement: Figure 2—figure supplement 1—source data 1. [file elife-63253-fig2-figsupp1-data1.zip]

Archive with 8 entries (8 files):
- Figure 2-figure supplement 1- source data-gapdh.png
- __MACOSX/._Figure 2-figure supplement 1- source data-gapdh.png
- Figure 2-figure supplement 1- source data-gapdh-unlabled.tiff
- __MACOSX/._Figure 2-figure supplement 1- source data-gapdh-unlabled.tiff
- Figure 2-figure supplement 1-source data- cladn5-unlabled.tiff
- __MACOSX/._Figure 2-figure supplement 1-source data- cladn5-unlabled.tiff
- Figure 2-figure supplement 1-source data- cladn5 (1).tiff
- __MACOSX/._Figure 2-figure supplement 1-source data- cladn5 (1).tiff
