# Supplementary material for: Nano-scale architecture of blood-brain barrier tight-junctions
Source: eLife. 2021 Dec 24;10:e63253. doi: 10.7554/eLife.63253 (PMC8747500; doi:10.7554/eLife.63253)
Supplement: Figure 2—figure supplement 2—source data 1. [file elife-63253-fig2-figsupp2-data1.xlsx]

## Sheet: Sheet1
Figrue S1b
TEER
Exp#1	To	T1
	652.666	2896.67
	287	1003.33
	490.666	2606.67
Exp#2	1869.33	2508.33
	2001.67	2380.33
Exp#3	2001.67	1606
	1851.33	2354.33
